# Supplementary material for: Which specific modes of exercise training are most effective for breast related cancer fatigue? Network meta-analysis
Source: Front Oncol. 2025 Feb 26;15:1491634. doi: 10.3389/fonc.2025.1491634 (PMC11897559; doi:10.3389/fonc.2025.1491634)
Supplement: Supplementary file 1 [file DataSheet1.zip › Supplementary Material/Appendix 2-Each intervention.XLSX]

## Sheet: Sheet1
	Intervention name	Define	Reference
1	Tai chi (TC)	Tai chi originating in China is an established form ofgentle exercise and incorporates balance, strengthening,stretching, and body awareness. tai chias a gentle form of exercise that incorporates strengthening, stretching, and supervision, may help this condition.	Hall AM, Maher CG, Lam P, Ferreira M, Latimer J. Tai chi exercise for treatment of pain and disability in people with persistent low back pain: a randomized controlled trial. Arthritis Care Res (Hoboken). 2011 Nov;63(11):1576-83. doi: 10.1002/acr.20594. PMID: 22034119.
2	Yoga (YG)	Yoga has used asanas, pranayama, meditation, and lectures on yoga philosophy . Iyengar yoga has used all the above components with greater emphasis on the physical postures.Practice of Hatha yogic asanas and pranayamas has a positive effect on the improvement of physical fitness by improving cardiorespiratory endurance and neuromuscular functioning.	1.Tekur P, Nagarathna R, Chametcha S, Hankey A, Nagendra HR. A comprehensive yoga programs improves pain, anxiety and depression in chronic low back pain patients more than exercise: an RCT. Complement Ther Med. 2012 Jun;20(3): 107- 18. 2.Halder K, Chatterjee A, Pal R, Tomer OS, Saha M. Age related differences of selected Hatha yoga practices on anthropometric characteristics, muscular strength a…
3	Music interventions(MI)	Music interventions, including music therapy (MT), may help by activating the cortical region of the brain, promoting emotional coping with the intense feelings and stress that arise in each chemotherapy session.	1.imões MGN. Evaluation of the Combined Effects of Exercise and Music on Exercise Motivation, Mood States and Cognitive Function [dissertation]. University of Algarve; 2010. 2.Lyman GH, Greenlee H, Bohlke K, et al. Integrative therapies during and after breast cancer treatment: ASCO endorsement of the SIO clinical practice guideline. J Clin Oncol. 2018;36:2647-2655. 3.Komeilipoor N, Rodger MWM, C…
4	Aerobic exercise(AE)	Greater aerobic fitness may increase tolerance of physical activity.	Rasmussen-Barr E, Lundqvist L, Nilsson-Wikmar L, Ljungquist T. Aerobic fitness in patients at work despite recurrent low back pain: a cross sectional study with healthy age- and gender matched controls. J Rehabil Med 2008;40:359-65.
5	Relaxation exercises（RE）	Relaxation training through the relaxation as the core of the intervention measures to improve the physical and mental tension, so as to eliminate fatigue, relieve physical symptoms, promote the balance of qi and blood and disease recovery.	Lu Y R, WANG C R, LIU Y, et al. Effect of biofeedback therapy and related nursing on patients with anxiety disorder [J]. International Journal of Psychiatry, 2018, 45(4):739-742.
6	Cognitive behavioral therapy (CBT)	Cognitive behavioral therapy，considered the treatment of choice by the American Academy of Sleep Medicine, combines cognitive therapy, stimulus control,sleep restriction, sleep hygiene, and relaxation to improve sleep outcomes, with demonstrated efficacy in survivors of cancer.	1.Trauer JM, Qian MY, Doyle JS, et al: Cognitive behavioral therapy for chronic insomnia: A systematic review and meta-analysis. Ann Intern Med 163:191-204, 2015 2. Morin CM, Bootzin RR, Buysse DJ, et al:Psychological and behavioral treatment of insomnia:Update of the recent evidence (1998-2004). Sleep 29:1398-1414, 2006 3. Morin CM, Hauri PJ, Espie CA, et al: Non pharmacologic treatment of chron…
7	Mindfulness training（MT）	Mindfulness is defined as “the awareness that arises from paying attention on purpose to the present moment, not focusing on tangential matters, but instead focusing on things as they are” .	Williams M, Teasdale J, Segal Z, et al. The mindful way through depression:freeing yourself from chronic unhappiness. Bull Menn Clin. 2010;74:249–52.
8	Sling exercise(SE)	The sling is a device with a swaying rope that is used to reduce the individual’s weight load, similar to performing exercises in water.	Stray-Pedersen JI, Magnussen R, Kuffel E, et al.: Sling exercise training improves balance, kicking velocity and torso stabilization strength in elite soccer players. Med Sci Sports Exerc, 2006, 38: S243.
10	Qigong (QG)	Through mind-body integration of specific movements,breathing techniques, meditation, and a mindful focus on the body, the primary goal of qigong is to manipulate one’s energy (qi) for the benefit of one’s physical, psychological,and spiritual health. Qigong is classified as a bioenergy therapy with a long history of use for many diseases, including cancer. Qigong is composed of two terms: qi mea…	Chen Z, Meng Z, Milbury K, Bei W, Zhang Y, Thornton B, Liao Z, Wei Q, Chen J, Guo X, Liu L, McQuade J, Kirschbaum C, Cohen L. Qigong improves quality of life in women undergoing radiotherapy for breast cancer: results of a randomized controlled trial. Cancer. 2013 May 1;119(9):1690-8. doi: 10.1002/cncr.27904. Epub 2013 Jan 25. PMID: 23355182; PMCID: PMC3852682.
11	Baduanjin Exercise(BE)	Baduanjin is a fitness qigong that can be recuperated. It is composed of eight movements, and its operation feasibility is high. Baduanjin can dredge the meridians, qi, and blood and regulate the viscera of the whole body by regulating the body, regulating the heart, and elevating the body.	Zhuang Yongling. Study on Baduanjin alleviating cancer-related fatigue in breast cancer patients [D]. Shandong: Qingdao University,2021.
12	Stretching exercis(STE)	Exercise training including muscle lengthening using any of the following methods: passive, static, isometric, ballistic or proprioceptive neuromuscular facilitation.	Thacker SB, Gilchrist J, Stroup DF, et al. The impact of stretching on sports injury risk: a systematic review of the literature. Med Sci Sports Exerc 2004;36:371–8.
13	Resistance training(RT)	Resistance training is an effective way to build muscle mass and strength.	Kalyani RR, Corriere M, Ferrucci L. Age-related and disease-related muscle loss: the effect of diabetes, obesity, and other diseases. Lancet Diabetes Endocrinol. 2014 Oct;2(10):819-29. doi: 10.1016/S2213-8587(14)70034-8. Epub 2014 Mar 6. PMID: 24731660; PMCID: PMC4156923.
14	Other exercise (OE)	Exercise training that does not meet any of the specific types of exercise training mentioned above	Owen PJ, Miller CT, Mundell NL, Verswijveren SJJM, Tagliaferri SD, Brisby H, Bowe SJ, Belavy DL. Which specific modes of exercise training are most effective for treating low back pain? Network meta-analysis. Br J Sports Med. 2020 Nov;54(21):1279-1287. doi: 10.1136/bjsports-2019-100886. Epub 2019 Oct 30. PMID: 31666220; PMCID: PMC7588406.
15	Chinese traditional exercises (CTE)	Tai chi (TC),Qigong (QG),Baduanjin Exercise(BE)
16	Control group (CG)	Routine care and treatment by a nurse or doctor.
19	Multimodal exercise (ME)	Two or more of the specific types of exercise training mentioned above (not deemed multimodal if only part of warm up or cool down).	Owen PJ, Miller CT, Mundell NL, Verswijveren SJJM, Tagliaferri SD, Brisby H, Bowe SJ, Belavy DL. Which specific modes of exercise training are most effective for treating low back pain? Network meta-analysis. Br J Sports Med. 2020 Nov;54(21):1279-1287. doi: 10.1136/bjsports-2019-100886. Epub 2019 Oct 30. PMID: 31666220; PMCID: PMC7588406.
