# Supplementary material for: Which specific modes of exercise training are most effective for breast related cancer fatigue? Network meta-analysis
Source: Front Oncol. 2025 Feb 26;15:1491634. doi: 10.3389/fonc.2025.1491634 (PMC11897559; doi:10.3389/fonc.2025.1491634)
Supplement: Supplementary file 1 [file DataSheet1.zip › Supplementary Material/Appendix 6-Heterogeneity.XLSX]

## Sheet: Sheet1
Outcomes	Design-based Q statistic, comparisons, and overall statement	Q statistic	Degree of freedom	P-value
CFR	Design-specific decomposition of within-designs Q statistic
	CG VS OE	116.55	10	＜0.0001
	CG VS HE	88.76	3	＜0.0001
	CG VS YG	74.59	14	＜0.0001
	CG VS TC	32.44	3	＜0.0001
	BE VS CG	14.73	2	0.0006
	CG VS ME	7.54	2	0.023
	ME VS OE	0.6	1	0.438
	CG VS OE VS RT	1.26	2	0.5326
	CG VS DE	0.06	1	0.8109
	Between-designs Q statistic after detaching of single designs
	CG VS TC	32.74	5	＜0.0001
	CG VS QG VS TC	31.91	4	＜0.0001
	CG VS OE	54.24	5	＜0.0001
	CG VS YG	65.76	5	＜0.0001
	CG VS DE	70.99	5	＜0.0001
	DE VS OE	70.99	5	＜0.0001
	CG VS QG	73.76	5	＜0.0001
	CG VS ME	74.43	5	＜0.0001
	ME VS OE	74.43	5	＜0.0001
	Q statistic to assess consistency under the assumption of a full design-by-treatment interaction random effects model vs between designs Q statistic,9.38; degree of freedom, 6; p-value, 0.1532; tau.within, 0.7154; tau².within, 0.5118.
Outcomes	Design-based Q statistic, comparisons, and overall statement	Q statistic	Degree of freedom	P-value
PSQI	Design-specific decomposition of within-designs Q statistic
	CG VS OE	83.19	4	＜0.0001
	BE VS CG	45.68	1	<0.0001
	CG VS YG	5.27	2	0.0717
	CG VS TC	2.35	1	0.1255
	Between-designs Q statistic after detaching of single designs
	CG VS YG	0	0	0
	Q statistic to assess consistency under the assumption of a full design-by-treatment interaction random effects model vs between designs Q statistic,2.34; degree of freedom, 1; p-value, 0.1263; tau.within, 1.3402; tau².within, 1.7961.
Outcomes	Design-based Q statistic, comparisons, and overall statement	Q statistic	Degree of freedom	P-value
FACT-B	Design-specific decomposition of within-designs Q statistic
	CG VS TC	347.19	3	＜0.0001
	CG VS ME	13	1	0.0003
	CG VS YG	4.31	3	0.2303
	BE VS CG	0.31	1	0.5794
	Between-designs Q statistic after detaching of single designs
	CG VS OE	0	0	0
	CG VS YG	0	0	0
	Q statistic to assess consistency under the assumption of a full design-by-treatment interaction random effects model vs between designs Q statistic,0.00; degree of freedom, 1; p-value, 0.9785; tau.within, 10.3323; tau².within, 106.7565.
Outcomes	Design-based Q statistic, comparisons, and overall statement	Q statistic	Degree of freedom	P-value
Depression	Design-specific decomposition of within-designs Q statistic
	CG VS OE	16.82	2	0.0002
	CG VS YG	18.2	6	0.0057
	BE VS CG	15.3	6	0.018
	CG VS DE VS PE	2.35	2	0.3082
	CG VS QG	0.8	1	0.3712
	CG VS DE	0.16	1	0.6879
	Between-designs Q statistic after detaching of single designs
	CG VS DE	0	0	0
	Q statistic to assess consistency under the assumption of a full design-by-treatment interaction random effects model vs between designs Q statistic,0.16; degree of freedom, 1; p-value, 0.6920; tau.within, 0.4374; tau².within, 0.1913.

## Sheet: Sheet2
AE:CG 39.20 9 < 0.0001
AE:CG:RT 41.66 8 < 0.0001
CG:OE 49.01 9 < 0.0001
AE:OE 49.01 9 < 0.0001
AE:ME 53.46 9 < 0.0001
CG:MI 54.29 9 < 0.0001
CG:ME:MI:YG 50.15 7 < 0.0001
CG:ME 59.16 9 < 0.0001
AE:ME:RE 57.14 8 < 0.0001
CG:SE:YG 57.57 8 < 0.0001
RE:RT 61.00 9 < 0.0001
